# Supplementary material for: In Silico Screening of a Bile Acid Micelle Disruption Peptide for Oral Consumptions from Edible Peptide Database
Source: Foods. 2021 Oct 18;10(10):2496. doi: 10.3390/foods10102496 (PMC8536064; doi:10.3390/foods10102496)
Supplement: Supplementary file 1 [file foods-10-02496-s001.zip]

Archive with 1 entries (1 files):
- foods-1413830-supplementary.pdf
